# Supplementary material for: Map of physical interactions between extracellular domains of Arabidopsis leucine-rich repeat receptor kinases
Source: Sci Data. 2019 Feb 26;6:190025. doi: 10.1038/sdata.2019.25 (PMC6390701; doi:10.1038/sdata.2019.25)
Supplement: Supplementary file 1 [file sdata201925-isa1.zip]

Archive with 3 entries (3 files):
- i_Investigation.txt
- s_Mott577A_study.txt
- a_Mott577A_assay.txt
