# Supplementary material for: Map of physical interactions between extracellular domains of Arabidopsis leucine-rich repeat receptor kinases
Source: Sci Data. 2019 Feb 26;6:190025. doi: 10.1038/sdata.2019.25 (PMC6390701; doi:10.1038/sdata.2019.25)
Supplement: Supplementary file 1 [file sdata201925-isa1.zip › i_Investigation.txt]

# Investigation File generated for Scientific Data with Investigation File Authoring Tool version 0.1.0 on 18/01/2019 - This metadata file is CC0
ONTOLOGY SOURCE REFERENCE
Term Source Name	NCBITaxon	ERO	OBI	FBbi	EFO
Term Source File	http://data.bioontology.org/ontologies/NCBITAXON	http://data.bioontology.org/ontologies/ERO	http://data.bioontology.org/ontologies/OBI	http://data.bioontology.org/ontologies/FBbi	http://data.bioontology.org/ontologies/EFO
Term Source Version	2016AB	2013-08-02	2014-08-18		2.103
Term Source Description	National Center for Biotechnology Information (NCBI) Organismal Classification	Eagle-I Research Resource Ontology	Ontology for Biomedical Investigations	Biological Imaging Methods Ontology	Experimental Factor Ontology
INVESTIGATION
Investigation Identifier
Investigation Title
Investigation Description
Investigation Submission Date
Investigation Public Release Date
INVESTIGATION PUBLICATIONS
Investigation PubMed ID
Investigation Publication DOI
Investigation Publication Author List
Investigation Publication Title
Investigation Publication Status
Investigation Publication Status Term Accession Number
Investigation Publication Status Term Source REF
INVESTIGATION CONTACTS
Investigation Person Last Name
Investigation Person Mid Initials
Investigation Person First Name
Investigation Person Address
Investigation Person Phone
Investigation Person Fax
Investigation Person Email
Investigation Person Affiliation
Investigation Person Roles
Investigation Person Roles Term Accession Number
Investigation Person Roles Term Source REF
STUDY
Study Identifier	10.1038/sdata.2019.25
Study Title	Map of physical interactions between extracellular domains of Arabidopsis leucine-rich repeat receptor kinases
Study Submission Date	03/10/2018
Study Public Release Date	26/02/2019
Study Description	http://www.nature.com/articles/sdata201925#abstract
Study File Name	s_Mott577A_study.txt
Comment[Subject Keywords]	//;//;//
Comment[Manuscript Licence]	CC BY-4.0
Comment[Experimental Metadata Licence]	CC0
Comment[Supplementary Information File Name]		Supplementary Table 1
Comment[Supplementary Information File Type]	x-zip-compressed	vnd.openxmlformats-officedocument.spreadsheetml.sheet
Comment[Supplementary Information File URL]	http://www.nature.com/articles/sdata201925#supplementary-information	http://www.nature.com/articles/sdata201925#supplementary-information
Comment[Data Repository]	figshare;IntAct;IntAct
Comment[Data Record Accession]	doi:10.6084/m9.figshare.c.4252694;IM-26261;IM-26260
Comment[Data Record URI]	https://doi.org/10.6084/m9.figshare.c.4252694;http://identifiers.org/imex:IM-26261;http://identifiers.org/imex:IM-26260
STUDY DESIGN DESCRIPTORS
Study Design Type	signal transduction network construction objective	protein interaction analysis objective
Study Design Type Term Accession Number	ERO:0100236	ERO:0100222
Study Design Type Term Source REF	ERO	ERO
STUDY PUBLICATIONS
Study PubMed ID	""	""
Study Publication DOI	doi:10.1038/nature25184	doi:10.1038/s41467-018-04632-8
Study Publication Author List	""	""
Study Publication Title	""	""
Study Publication Status	published	published
Study Publication Status Term Accession Number		
Study Publication Status Term Source REF		
STUDY FACTORS
Study Factor Name
Study Factor Type
Study Factor Type Term Accession Number
Study Factor Type Term Source REF
STUDY ASSAYS
Study Assay Measurement Type	protein-protein interaction detection assay
Study Assay Measurement Type Term Accession Number	OBI:0000288
Study Assay Measurement Type Term Source REF	OBI
Study Assay Technology Type	microplate reader
Study Assay Technology Type Term Accession Number	OBI:0001058
Study Assay Technology Type Term Source REF	ERO
Study Assay Technology Platform	instrument; manufacturer
Study Assay File Name	a_Mott577A_assay.txt
STUDY PROTOCOLS
Study Protocol Name	Expression of the extracellular domains of LRR-RKs	LRR-RK extracellular domain expression	Primary reciprocal interaction screen	Data analysis
Study Protocol Type	sample preparation method	sample preparation method	high content screening stage	data analysis
Study Protocol Type Term Accession Number	FBbi:00000001	FBbi:00000001	http://www.ebi.ac.uk/efo/EFO_0007555	ERO:0001309
Study Protocol Type Term Source REF	FBbi	FBbi	EFO	ERO
Study Protocol Description				
Study Protocol URI	""	""	""	""
Study Protocol Version				
Study Protocol Parameters Name	""	""	instrument; manufacturer	""
Study Protocol Parameters Name Term Accession Number	""	""	""	""
Study Protocol Parameters Name Term Source REF	""	""	""	""
Study Protocol Components Name	""	""	""	""
Study Protocol Components Type	""	""	""	""
Study Protocol Components Type Term Accession Number	""	""	""	""
Study Protocol Components Type Term Source REF	""	""	""	""
STUDY CONTACTS
Study Person Last Name	Mott	Smakowska-Luzan	Pasha	Parys	Howton	Neuhold	Lehner	Grünwald	Stolt-Bergner	Provart	Mukhtar	Desveaux	Guttman	Belkhadir
Study Person First Name	G. Adam	Elwira	Asher	Katarzyna	Timothy C.	Jana	Anita	Karin	Peggy	Nicholas J.	M. Shahid	Darrell	David S.	Youssef
Study Person Mid Initials														
Study Person Email	adam.mott@utoronto.ca	""	""	""	""	""	""	""	""	""	""	""	""	""
Study Person Phone														
Study Person Fax														
Study Person Address														
Study Person Affiliation	Department of Biology, University of Toronto – Scarborough, 1265 Military Trail, Toronto, Ontario, Canada	Gregor Mendel Institute (GMI), Austrian Academy of Sciences, Vienna Biocenter (VBC), Dr Bohr Gasse 3, Vienna, 1030, Austria	Department of Biology, University of Toronto – Scarborough, 1265 Military Trail, Toronto, Ontario, Canada	Gregor Mendel Institute (GMI), Austrian Academy of Sciences, Vienna Biocenter (VBC), Dr Bohr Gasse 3, Vienna, 1030, Austria	Department of Biology, University of Alabama at Birmingham, Birmingham, Alabama, USA	Protein Technologies Facility, Vienna Biocenter Core Facilities (VBCF), Vienna, Austria	Protein Technologies Facility, Vienna Biocenter Core Facilities (VBCF), Vienna, Austria	Gregor Mendel Institute (GMI), Austrian Academy of Sciences, Vienna Biocenter (VBC), Dr Bohr Gasse 3, Vienna, 1030, Austria	Protein Technologies Facility, Vienna Biocenter Core Facilities (VBCF), Vienna, Austria	Department of Biology, University of Toronto – Scarborough, 1265 Military Trail, Toronto, Ontario, Canada	Department of Biology, University of Alabama at Birmingham, Birmingham, Alabama, USA	Department of Biology, University of Toronto – Scarborough, 1265 Military Trail, Toronto, Ontario, Canada	Department of Biology, University of Toronto – Scarborough, 1265 Military Trail, Toronto, Ontario, Canada	Gregor Mendel Institute (GMI), Austrian Academy of Sciences, Vienna Biocenter (VBC), Dr Bohr Gasse 3, Vienna, 1030, Austria
Study Person Roles														
Study Person Roles Term Accession Number														
Study Person Roles Term Source REF														
Comment[Study Person ORCID]	0000-0001-9803-103X		0000-0002-9315-0520							0000-0001-5551-7232			0000-0001-8479-3869	
Comment[Funder]														
Comment[FundRef ID]														
Comment[Funder Term Source REF]														
Comment[Grant Identifier]														
