# Supplementary material for: Map of physical interactions between extracellular domains of Arabidopsis leucine-rich repeat receptor kinases
Source: Sci Data. 2019 Feb 26;6:190025. doi: 10.1038/sdata.2019.25 (PMC6390701; doi:10.1038/sdata.2019.25)
Supplement: Supplementary file 1 [file sdata201925-isa1.zip › s_Mott577A_study.txt]

Source Name	Characteristics[organism]	Term Source REF	Term Accession Number	Protocol REF	Protocol REF	Sample Name
plasmid templates available from the Arabidopsis Biological Resource Center	Arabidopsis thaliana	NCBITaxon	NCBITaxon:3702	Expression of the extracellular domains of LRR-RKs	LRR-RK extracellular domain expression	protein_samples_for_176_ECDs
Arabidopsis seedlings and mature leaves using RT-PCR	Arabidopsis thaliana	NCBITaxon	NCBITaxon:3702	Expression of the extracellular domains of LRR-RKs	LRR-RK extracellular domain expression	protein_samples_for_24_ECDs
