# Supplementary material for: Map of physical interactions between extracellular domains of Arabidopsis leucine-rich repeat receptor kinases
Source: Sci Data. 2019 Feb 26;6:190025. doi: 10.1038/sdata.2019.25 (PMC6390701; doi:10.1038/sdata.2019.25)
Supplement: Supplementary file 1 [file sdata201925-isa1.zip › a_Mott577A_assay.txt]

Sample Name	Protocol REF	Parameter Value[instrument]	Parameter Value[manufacturer]	Assay Name	Raw Data File	Comment[Data Repository]	Comment[Data Record Accession]	Comment[Data Record URI]	Protocol REF	Derived Data File	Comment[Data Repository]	Comment[Data Record Accession]	Comment[Data Record URI]	Protocol REF	Derived Data File	Comment[Data Repository]	Comment[Data Record Accession]	Comment[Data Record URI]
protein_samples_for_176_ECDs	Primary reciprocal interaction screen	Synergy H4 Multi-Mode plate reader	BioTek	raw values from plasmid cloned ECDs	Supp Table 11.xlsx	figshare	doi:10.6084/m9.figshare.c.4252694	https://doi.org/10.6084/m9.figshare.c.4252694	Data analysis	Unidirectional	IntAct	IM-26261	http://identifiers.org/imex:IM-26261	Data analysis	Bidirectional	IntAct	IM-26260	http://identifiers.org/imex:IM-26260
protein_samples_for_24_ECDs	Primary reciprocal interaction screen	Synergy H4 Multi-Mode plate reader	BioTek	raw values from seedling and mature leaf cloned ECDs	Supp Table 11.xlsx	figshare	doi:10.6084/m9.figshare.c.4252694	https://doi.org/10.6084/m9.figshare.c.4252694	Data analysis	Unidirectional	IntAct	IM-26261	http://identifiers.org/imex:IM-26261	Data analysis	Bidirectional	IntAct	IM-26260	http://identifiers.org/imex:IM-26260
