# Supplementary material for: Map of physical interactions between extracellular domains of Arabidopsis leucine-rich repeat receptor kinases
Source: Sci Data. 2019 Feb 26;6:190025. doi: 10.1038/sdata.2019.25 (PMC6390701; doi:10.1038/sdata.2019.25)
Supplement: Supplementary Table 1 [file sdata201925-s2.xlsx]

## Sheet: Table 1
	Gene ID	Forward Primer	Reverse Primer
1	AT1G51800	CTTTGTTGGCCTCTCGCTCGGGTCAGGATTCATCAGTTTGGATTGCG	GTCCCTGGAACAGCACCTCCAGCTTCTTTTTCGTGGTAGCGCATGATGT
2	AT1G05700	CTTTGTTGGCCTCTCGCTCGGGTCAGGTTTCATAAGCATCGATTGTGGA	GTCCCTGGAACAGCACCTCCAGGCTGTTGCTTTTTCTGCAAGAAATCTCAGTAC
3	AT1G07550	CTTTGTTGGCCTCTCGCTCGGGAGTTTGGATTGTGGATTAGCTTCTAACG	GTCCCTGGAACAGCACCTCCAGTGTACCGCAAGACACACAAATCATATTTT
4	AT1G07560	CTTTGTTGGCCTCTCGCTCGGGCAAGGATTCATCAGTTTGGATTGCG	GTCCCTGGAACAGCACCTCCAGTTTCTTTTTGTTGCATGAACTGGAAAAAC
5	AT1G49100	CTTTGTTGGCCTCTCGCTCGGGAACGGATTCATCACTTTGGATTGTGG	GTCCCTGGAACAGCACCTCCAGACTCTTTTTGGGATGTCCACCTTCTCC
6	AT1G51790	CTTTGTTGGCCTCTCGCTCGGGTCAGGGTTCATTAGCATAGATTGCGGG	GTCCCTGGAACAGCACCTCCAGTTTATTCTTCTTTGATCTATTTTGTGAGACCTC
7	AT1G51810	CTTTGTTGGCCTCTCGCTCGGGATGTGGATCACGGTGAATACTGATAACACTAT	GTCCCTGGAACAGCACCTCCAGGCTCTTTATCTGTCGTCCACCCTC
8	AT1G51820	CTTTGTTGGCCTCTCGCTCGGGAGTGTGGATTGTGGTTTATCCCTTCTTG	GTCCCTGGAACAGCACCTCCAGACTCTTTTTCTTATGTCCATCCTCTTTTTTC
9	AT1G51890	CTTTGTTGGCCTCTCGCTCGGGTCAGGATTCATAAGCTTAGATTGTGGTTTG	GTCCCTGGAACAGCACCTCCAGACTATTTTTTCCGGTTTCATCTCTAATTAGTG
10	AT1G67720	CTTTGTTGGCCTCTCGCTCGGGTCTCAAGTTACAGAGTTTGTAAGTATAGATTGTG	GTCCCTGGAACAGCACCTCCAGCTTTCGCTGTGCCTCGTTCTGAAG
11	AT2G14510	CTTTGTTGGCCTCTCGCTCGGGTCTCAAAATCAACAAGGATTCATCAGTTTG	GTCCCTGGAACAGCACCTCCAGCCGCGTTATATTTGGATCAACAAATAGTTT
12	AT2G19190	CTTTGTTGGCCTCTCGCTCGGGTCTGGTTTCATAAGTATAGATTGCGGGATAC	GTCCCTGGAACAGCACCTCCAGCTTGTTCTTCTTCTTTGTGTTTGAACAGGAA
13	AT2G19210	CTTTGTTGGCCTCTCGCTCGGGTCAGGTTTTGTCAGTATAGATTGTGGTATA	GTCCCTGGAACAGCACCTCCAGCTTTTTTGTCTTCTCATCCGAAATTTGAC
14	AT2G19230	CTTTGTTGGCCTCTCGCTCGGGTCAGGTTTTGTTAGTATAGATTGTGGTATACCAG	GTCCCTGGAACAGCACCTCCAGCCTCTCCGTCTTTTTGTTTCGACATG
15	AT2G28960	CTTTGTTGGCCTCTCGCTCGGGCAACGAGGATTCATCAGTTTGGATTG	GTCCCTGGAACAGCACCTCCAGTTGATTGTTATTATTTTTGCATGACGCATC
16	AT2G28990	CTTTGTTGGCCTCTCGCTCGGGAGTTTAGATTGTGGATTACCTAGTGACGAA	GTCCCTGGAACAGCACCTCCAGTTTCTTTTCGGTATTGCAAAAACTGGATT
17	AT2G37050	CTTTGTTGGCCTCTCGCTCGGGAGCTTGGATTGTGGAGGTGCAGAG	GTCCCTGGAACAGCACCTCCAGTTTATCTCCACTTTTTTCAAGGTTAAGGTTCC
18	AT3G21340	CTTTGTTGGCCTCTCGCTCGGGAGTTTGGATTGCGGGTCATTGC	GTCCCTGGAACAGCACCTCCAGCTTTATCTCCACTTTTTTCAAGGTTAAGGTTC
19	AT3G46330	CTTTGTTGGCCTCTCGCTCGGGCAAGAAGGTTTTATCAGTTTAGATTGTGGCTTAC	GTCCCTGGAACAGCACCTCCAGTTTATCTCCACTTTTTTCAAGGTTAAGGTTCC
20	AT3G46340	CTTTGTTGGCCTCTCGCTCGGGCAAGAAGGGTTCATCAGTTTGGATTG	GTCCCTGGAACAGCACCTCCAGCTTAGTGATGACACATGAACCAGGAAAAC
21	AT3G46350	CTTTGTTGGCCTCTCGCTCGGGCAAGAAGGATTCATAAGTTTGGATTGTGG	GTCCCTGGAACAGCACCTCCAGCTTTGGGTTACAAGAGGTAGATAAACATGG
22	AT3G46370	CTTTGTTGGCCTCTCGCTCGGGATGCGAAACTGTTACAATCTTAGTGTGCA	GTCCCTGGAACAGCACCTCCAGTTTCATTTTTGGGACACATGAACCG
23	AT3G46420	CTTTGTTGGCCTCTCGCTCGGGGGATTTATCAGTGTAGACTGCGGATTATC	GTCCCTGGAACAGCACCTCCAGTTTCTTTTTTTGGGTGCATGAACCAG
24	AT4G20450	CTTTGTTGGCCTCTCGCTCGGGCAAGGATTCATCAGCTTAGATTGCGG	GTCCCTGGAACAGCACCTCCAGTTTCTTTTTGTTATTCCCAGGACCAGTTT
25	AT4G29180	CTTTGTTGGCCTCTCGCTCGGGCAAGCAGGTTTCATCAGCATAGATTGTG	GTCCCTGGAACAGCACCTCCAGCCGACATGAACGTGAGTGACAAATG
26	AT4G29450	CTTTGTTGGCCTCTCGCTCGGGTCAGGTTACATCAGCATCGATTGTGG	GTCCCTGGAACAGCACCTCCAGGCTCTTCTTCTTCTTCTTTTCTTGACATGAG
27	AT5G16900	CTTTGTTGGCCTCTCGCTCGGGAGTTTGGATTGCGGGTTGCC	GTCCCTGGAACAGCACCTCCAGACTTGAACTGTTACACGGACCTGTGG
28	AT5G48740	CTTTGTTGGCCTCTCGCTCGGGAGTCCAGATGGTTTCTTGAGCTTATCATG	GTCCCTGGAACAGCACCTCCAGCTGTTTTCTTTGTTTCTTATTGATAGGGATA
29	AT5G59650	CTTTGTTGGCCTCTCGCTCGGGAGTTTGGATTGCGGGTTACCCAT	GTCCCTGGAACAGCACCTCCAGTTTCTTCTTCGAGTTTTTTTCTGTGCAGG
30	AT5G59670	CTTTGTTGGCCTCTCGCTCGGGAGTTTGGATTGCGGGCTACCC	GTCCCTGGAACAGCACCTCCAGCTTCTTAGGTGGTTTTATAAGCCTTGGG
31	AT5G59680	CTTTGTTGGCCTCTCGCTCGGGAGCCAACAAGGGTTCATCAGTTTGG	GTCCCTGGAACAGCACCTCCAGGCTCTTGCCAGATTTGGTTTCAGTTG
32	AT1G71830	CTTTGTTGGCCTCTCGCTCGGGTCTGCTAATTTGGAAGGTGATGCTTTG	GTCCCTGGAACAGCACCTCCAGACCATACCCACTCGGGGTGGA
33	AT1G34210	CTTTGTTGGCCTCTCGCTCGGGTCTTCTAACATGGAAGGTGATGCACTG	GTCCCTGGAACAGCACCTCCAGACTATACCCACCTGGTGTAGGAACTATG
34	AT1G60800	CTTTGTTGGCCTCTCGCTCGGGTCTCCTACTGGTGTAAACTATGAAGTGACA	GTCCCTGGAACAGCACCTCCAGATGGCCATTGGTACGAGTTCCTGATT
35	AT2G13790	CTTTGTTGGCCTCTCGCTCGGGGGAAACGCTGAAGGTGATGCTTTG	GTCCCTGGAACAGCACCTCCAGCCCCCCTGAAGGTGGTGGT
36	AT2G13800	CTTTGTTGGCCTCTCGCTCGGGGGAAAAACACAAGTTGATGCTCTCATTG	GTCCCTGGAACAGCACCTCCAGTCCTGAAGGTGATGGTGAAGGAGAT
37	AT2G23950	CTTTGTTGGCCTCTCGCTCGGGTCTGAACCCAGAAACCCTGAAGTGG	GTCCCTGGAACAGCACCTCCAGTGAAGAACGTAAAGAGACAGAAAGAGGGC
38	AT3G25560	CTTTGTTGGCCTCTCGCTCGGGGGTGTTAACTTTGAAGTTGTTGCCTTAATAG	GTCCCTGGAACAGCACCTCCAGTTTAGTTCCTCCATCAGATGATTTATTTTGA
39	AT4G30520	CTTTGTTGGCCTCTCGCTCGGGTCTGAGCCCAGAAACCCTGAAGTT	GTCCCTGGAACAGCACCTCCAGCCTGCGTCCTGATGAAGAGCTC
40	AT4G33430	GCG TTT CCT GCG TCT GAA CAA CAA CTC CCT GTC CG	TGT TGT TCA GAC GCA GGA AAC GCA GCT TCT TCA GAC
41	AT5G10290	CTTTGTTGGCCTCTCGCTCGGGTCTCCAGATGCTCAAGGGGATG	GTCCCTGGAACAGCACCTCCAGTTTAGGCTTGCTTGAATCACCTGAAT
42	AT5G16000	CTTTGTTGGCCTCTCGCTCGGGAAAGGTGTTAACTTTGAAGTGCAAGCTTTG	GTCCCTGGAACAGCACCTCCAGTCCACCGGCGTATAAAGGAACTCC
43	AT5G45780	CTTTGTTGGCCTCTCGCTCGGGTCTCCCAAGGGTGTTAACTATGAAGTGG	GTCCCTGGAACAGCACCTCCAGGCTATTGTCCTTTTCAGACAAACCCGTC
44	AT5G63710	CTTTGTTGGCCTCTCGCTCGGGTCGTCAACAACTCAACCAGATATCGAAG	GTCCCTGGAACAGCACCTCCAGCTTTTTCTTGGAGGATGTGACTGGAAGAC
45	AT5G65240	CTTTGTTGGCCTCTCGCTCGGGTCACCAGATGCTCAAGGGGATG	GTCCCTGGAACAGCACCTCCAGACTGCTTGAATCACCTGAAGGACTGG
46	AT1G48480	CTTTGTTGGCCTCTCGCTCGGGCAAGATCTCAACGCCGACAGAACC	GTCCCTGGAACAGCACCTCCAGGGAAAGTTTGTTCTTTTTCTTCTTCTCTTC
47	AT1G50610	CTTTGTTGGCCTCTCGCTCGGGTCTCAGGTGGTTGTGCCGGAT	GTCCCTGGAACAGCACCTCCAGAGATCCGGCCTTTTTCCCCG
48	AT1G60630	CTTTGTTGGCCTCTCGCTCGGGAGCGATGTTGAAGCTCTACTGAGTTTGA	GTCCCTGGAACAGCACCTCCAGGCTACGTGTTTTGGCTACAGGGATAG
49	AT1G64210	CTTTGTTGGCCTCTCGCTCGGGACTCTTGAAGACGACAAGAAAGCTTTGC	GTCCCTGGAACAGCACCTCCAGGCTTAACCCGAAAGGAGTCTTGCGT
50	AT1G68400	CTTTGTTGGCCTCTCGCTCGGGTCAAGTACCGATTCAGAAACTCTCTTGAAC	GTCCCTGGAACAGCACCTCCAGTCTTGATGTGTTGTTGCTTTTGTCGC
51	AT1G72460	CTTTGTTGGCCTCTCGCTCGGGTCGATAACCGAATCAGAATCTTTATTGAAA	GTCCCTGGAACAGCACCTCCAGGCTCTTATTTGCATCTTTCATTGTTCCTT
52	AT2G07040	CTTTGTTGGCCTCTCGCTCGGGTCAGAGACCGAAACTCTCTTGAAATTCAA	GTCCCTGGAACAGCACCTCCAGTGATGTTTTCTTGGTGCTCGACTTG
53	AT2G26730	CTTTGTTGGCCTCTCGCTCGGGTCAACCGCAGAAAAACAAGCACTC	GTCCCTGGAACAGCACCTCCAGTGATTTCTTGCTGGATAAACGATTAGAAGG
54	AT2G36570	CTTTGTTGGCCTCTCGCTCGGGAACGACACAAATGCTCTCACACTCTTCC	GTCCCTGGAACAGCACCTCCAGTTTAATCCCTCTATGACTGTGAATTTCCGG
55	AT3G02880	CTTTGTTGGCCTCTCGCTCGGGTCAGATCTAGAGTCTGACCGGAGAGCT	GTCCCTGGAACAGCACCTCCAGGCTATCTTTCTTCTCCGGCGGC
56	AT3G08680	CTTTGTTGGCCTCTCGCTCGGGTCTGCAGACATAGAATCGGACAAGCA	GTCCCTGGAACAGCACCTCCAGGGAGAGAACTTTTTTGGCGGTACCAC
57	AT3G17840	CTTTGTTGGCCTCTCGCTCGGGTCAATCGGAGATCTCGCCG	GTCCCTGGAACAGCACCTCCAGAGAAAGCTTCTTCCTTTTCTTCTTCTCCTCA
58	AT3G20190	CTTTGTTGGCCTCTCGCTCGGGTCTCAGCCGCAGGCGGAT	GTCCCTGGAACAGCACCTCCAGAGATTGGTTCTTGTTCTTTTCCGTGG
59	AT3G42880	CTTTGTTGGCCTCTCGCTCGGGTCGGAACCGCTCGTGCG	GTCCCTGGAACAGCACCTCCAGCTTCTCATTCCCTGACCCTGTAGATG
60	AT3G50230	CTTTGTTGGCCTCTCGCTCGGGTCTCTCCCGGCGACGAACTACTT	GTCCCTGGAACAGCACCTCCAGTTTAACCTTTTTAACCACCGGTGGAAC
61	AT3G51740	CTTTGTTGGCCTCTCGCTCGGGGGTGGTGGTCACTCTTGGGATG	GTCCCTGGAACAGCACCTCCAGTGAGAGTTTTCTGTGGTGGTGTTTTCTTG
62	AT3G56100	CTTTGTTGGCCTCTCGCTCGGGGGTGTAGTGATAACACAAGCTGATTACCAAG	GTCCCTGGAACAGCACCTCCAGACTCAGATTCCTGTGGGATGGTTTCC
63	AT4G23740	CTTTGTTGGCCTCTCGCTCGGGTCAGATCCATTAGAAGACAAACGCGC	GTCCCTGGAACAGCACCTCCAGGGATAGTCCCAAGAAGCGAGCTTTC
64	AT4G31250	CTTTGTTGGCCTCTCGCTCGGGGGTGATGCTGATGCTCTATTGAAGTTCAAG	GTCCCTGGAACAGCACCTCCAGACGAGTGTATCTGCACGGAAGCAAT
65	AT5G05160	CTTTGTTGGCCTCTCGCTCGGGTCAGACGAACAAGCCCTTCTCAACTTT	GTCCCTGGAACAGCACCTCCAGCCTCCGGACAGGATGGAGATTCTC
66	AT5G16590	CTTTGTTGGCCTCTCGCTCGGGTCAGATCTAGAAGCTGATCGACGAGC	GTCCCTGGAACAGCACCTCCAGAGATAACTTGTCGCTTTTCCCTTTTCCTC
67	AT5G20690	CTTTGTTGGCCTCTCGCTCGGGTCCGAACCGCTTGTGCG	GTCCCTGGAACAGCACCTCCAGCGAGGTTTCTGGTACCGAGGAGG
68	AT5G24100	CTTTGTTGGCCTCTCGCTCGGGTCTCAGGTCACCGGTGATCTAGCC	GTCCCTGGAACAGCACCTCCAGAGAGATATAGATGCCGTTTTTCTTTTGCTCTTTG
69	AT5G35390	CTTTGTTGGCCTCTCGCTCGGGTCAGATTCTGAGGCTATCCTCAAGTTCAAG	GTCCCTGGAACAGCACCTCCAGTGATGATGATTTGGGTCGTGCCT
70	AT5G43020	CTTTGTTGGCCTCTCGCTCGGGTCCAACCACACAAAGCGCGT	GTCCCTGGAACAGCACCTCCAGTTTGTTTTGACTTGGCCGGGATAATCT
71	AT5G53320	CTTTGTTGGCCTCTCGCTCGGGACGATCAAAGAAGATAAACACACTCTTCTTCA	GTCCCTGGAACAGCACCTCCAGGTGATGTTTCGTGTGTTTCCTTAATGATGAAT
72	AT5G58300	CTTTGTTGGCCTCTCGCTCGGGCTGAACTCGGATAGGCAAGCTCTTC	GTCCCTGGAACAGCACCTCCAGGCTTACATGTAGTTTCCTTTTTGAACCTTCTTTG
73	AT2G27060	CTTTGTTGGCCTCTCGCTCGGGTCTGACTTTGAAGCTCTTTTGGAGCTTAA	GTCCCTGGAACAGCACCTCCAGCTTCCGTAAGGTTATATCTGTTTTATCTTTT
74	AT1G25320	CTTTGTTGGCCTCTCGCTCGGGAATGCTCTAAACGACGAAGGGTTTGCT	GTCCCTGGAACAGCACCTCCAGACTTAAACCTTCTCCTTTCTTTGACCCTCC
75	AT1G66830	CTTTGTTGGCCTCTCGCTCGGGTCTCTAAACGATCAAGGTCTTGCTCTTCTT	GTCCCTGGAACAGCACCTCCAGAGAATGATGGTTGGCTCTTCTTGTATATAG
76	AT1G67510	CTTTGTTGGCCTCTCGCTCGGGTCCCCCGACGGTATCGCTTTAC	GTCCCTGGAACAGCACCTCCAGGCTTAGAGCTTTGGTTTTTCTTGATCTTG
77	AT2G01210	CTTTGTTGGCCTCTCGCTCGGGAACGACGAAGGCTTTGCGCTC	GTCCCTGGAACAGCACCTCCAGGCTTAGAGCTTTGGTTTTTCTTGATCTTG
78	AT2G15300	CTTTGTTGGCCTCTCGCTCGGGAACACAGATGGTGTTGCTTTACTCTCTTTC	GTCCCTGGAACAGCACCTCCAGGCTTGGTTTTAGTTTGCTTTTGGCTGT
79	AT2G23300	CTTTGTTGGCCTCTCGCTCGGGAACTCTGATGGAGTTCTCTTACTGAGTTTC	GTCCCTGGAACAGCACCTCCAGTCTTAACCCGGTTCGAGGATTTGAG
80	AT2G42290	CTTTGTTGGCCTCTCGCTCGGGTCTCTCAATTCCGACGGTTTATCTCTC	GTCCCTGGAACAGCACCTCCAGTGAACCGGTGATCTGCTGCTTCT
81	AT3G24660	CTTTGTTGGCCTCTCGCTCGGGTCTCTCTCTGGTTCTTCTGATGTGAAGC	GTCCCTGGAACAGCACCTCCAGACTTAACCTAGAGGAGCCTAGACAAGGCTT
82	AT3G57830	CTTTGTTGGCCTCTCGCTCGGGTCACTGAATCCAGATGGGTTGTCTCTAC	GTCCCTGGAACAGCACCTCCAGGGATCCGGTGATCGGTTTATTCTTTC
83	AT4G34220	CTTTGTTGGCCTCTCGCTCGGGAACACTGATGGTGTTCTTCTGCTTACTTTC	GTCCCTGGAACAGCACCTCCAGGCTTGGCTTTAGCTTGCTTTTTCCTG
84	AT4G37250	CTTTGTTGGCCTCTCGCTCGGGTCTGCTTTAAACTCTGATGGGTTGGT	GTCCCTGGAACAGCACCTCCAGTCCGGGTCGTAACCCGGTT
85	AT5G10020	CTTTGTTGGCCTCTCGCTCGGGACCGAGACGGAGCTCCGATCTC	GTCCCTGGAACAGCACCTCCAGCGAATGATGTTTTTTCCCAGGTAAAGAC
86	AT5G67280	CTTTGTTGGCCTCTCGCTCGGGACCACAGACGGTGTTCTTCTTCTCTCTT	GTCCCTGGAACAGCACCTCCAGTTTATGATCCCATTTTGATTTCGGACC
87	AT2G25790	CTTTGTTGGCCTCTCGCTCGGGCATGCAAATGAACTCGAGCTTCTCTTATCA	GTCCCTGGAACAGCACCTCCAGACTTCTCTTTCTTACAACCTTGCAAGGACG
88	AT2G45340	CTTTGTTGGCCTCTCGCTCGGGTCCTCCTCAGAGCTCGACATTCTC	GTCCCTGGAACAGCACCTCCAGAGACTTTAAGGATTTTGATGAACACCCG
89	AT4G22730	CTTTGTTGGCCTCTCGCTCGGGCGAGGAAATGCAGAGCTGAAGG	GTCCCTGGAACAGCACCTCCAGCGATGAGGATTTCTTGCAATGTGTTT
90	AT5G51560	CTTTGTTGGCCTCTCGCTCGGGACCGACGAGTTAGCGACATTGATG	GTCCCTGGAACAGCACCTCCAGAGATTTTGGAGGAGTATTACAGTTTGTTCCATTAC
91	AT1G11130	CTTTGTTGGCCTCTCGCTCGGGCGAGATGTTTCGGCGATTAATAACTTGTATA	GTCCCTGGAACAGCACCTCCAGTCCTGAACCTGAAGGAGGTGATATTTG
92	AT1G53730	CTTTGTTGGCCTCTCGCTCGGGGCTACTGATGCATCAGACACTTCAGC	GTCCCTGGAACAGCACCTCCAGCTTGGAATCTCCATTTCTGGTGGACTC
93	AT1G78980	CTTTGTTGGCCTCTCGCTCGGGAAAACCGATAACCAAGAAGTCTCCGC	GTCCCTGGAACAGCACCTCCAGTCCGTCTTTCGAACCCGAAGAT
94	AT2G20850	CTTTGTTGGCCTCTCGCTCGGGCTTACCAATCCTGACGATGTTGCG	GTCCCTGGAACAGCACCTCCAGACTGGTAAATGAGTCTTCTTTCCCTTGAG
95	AT3G13065	CTTTGTTGGCCTCTCGCTCGGGAGCCAAGACGTATCTGCTCTTAATGAC	GTCCCTGGAACAGCACCTCCAGGCTGCTTCCTCCACCGCCTC
96	AT3G14350	CTTTGTTGGCCTCTCGCTCGGGGCTACGGATTCATCAGATACTTCGGC	GTCCCTGGAACAGCACCTCCAGTTTGCTATTGCTGGAATCACCATTG
97	AT4G03390	CTTTGTTGGCCTCTCGCTCGGGGCTACTAACCCTGATGATGTTGCTGCA	GTCCCTGGAACAGCACCTCCAGCTTTCCCTTTGAATTCTCAGAGCTCGAT
98	AT4G22130	CTTTGTTGGCCTCTCGCTCGGGGATCCATCTGATGTTCAAGCCCTTC	GTCCCTGGAACAGCACCTCCAGGCCAGAGTCTGAAGATTTCTCTTCAG
99	AT5G06820	CTTTGTTGGCCTCTCGCTCGGGAAGACTGATACTGATCCGCTTGAAGTTTTG	GTCCCTGGAACAGCACCTCCAGCTTTTTGACCTTCTGAGTCTCAGGTCTGG
100	AT1G14390	CTTTGTTGGCCTCTCGCTCGGGAGTGAATCAAGAACTCTATTAGAAATCCAAAAG	GTCCCTGGAACAGCACCTCCAGTCCTGTATCTTCTTCTTTCCTTTCTTTATCTT
101	AT1G63430	CTTTGTTGGCCTCTCGCTCGGGGGGTTTGCCTCTAATGAAGTTCAAGC	GTCCCTGGAACAGCACCTCCAGTGATGCTCTATGGTGCTTAGCCACC
102	AT2G02780	CTTTGTTGGCCTCTCGCTCGGGTCAAGTGAATCACAAACTCTTCTTGAAATCC	GTCCCTGGAACAGCACCTCCAGAGAATCTTTATCTTTAGCCTTGGGGATAGG
103	AT3G03770	CTTTGTTGGCCTCTCGCTCGGGTCTCAAACCCTCTTGAGGCTGC	GTCCCTGGAACAGCACCTCCAGGGAAACTTTGTTCCTCCTCTGTGGTAG
104	AT4G18640	CTTTGTTGGCCTCTCGCTCGGGTCCCTCACTTCCCAAGGATCC	GTCCCTGGAACAGCACCTCCAGTGATCCTTTTGACTGTTTATTATCTTGTGGC
105	AT4G20790	CTTTGTTGGCCTCTCGCTCGGGAGTCCACCTCCTGATTTCAACACCAC	GTCCCTGGAACAGCACCTCCAGCTTCACGTTGGGAAGAACACCG
106	AT5G41180	CTTTGTTGGCCTCTCGCTCGGGTCTAAAGAAGTTGAAGCAGTTAGAAGATTC	GTCCCTGGAACAGCACCTCCAGCCGAAGCCATGTTTGTCTCGATG
107	AT5G45840	CTTTGTTGGCCTCTCGCTCGGGTCCCTCGAATCCGAAGGATTTGTATT	GTCCCTGGAACAGCACCTCCAGCTTAAACCCTTTCGATTTTTCTTCGAATTTC
108	AT1G12460	CTTTGTTGGCCTCTCGCTCGGGTCCATCAGTGAACGAGACATTCTGCT	GTCCCTGGAACAGCACCTCCAGAGAATTTCTGGATTTTGCTGCAGCTC
109	AT1G62950	CTTTGTTGGCCTCTCGCTCGGGTCGGATTCTATTATTACCGAACGAGAGATT	GTCCCTGGAACAGCACCTCCAGGCTTAGAGCTTTGGTTTTTCTTGATCTTGA
110	AT3G28040	CTTTGTTGGCCTCTCGCTCGGGTCAATTCAACTAAACGACGACGTTTTAGG	GTCCCTGGAACAGCACCTCCAGGCGGTGGAATGTTCCAGAACCA
111	AT3G56370	CTTTGTTGGCCTCTCGCTCGGGTCTCTAGACCCGCCTTTAAACGACG	GTCCCTGGAACAGCACCTCCAGTTTGTGACCAGCACCTGGAGG
112	AT4G20940	CTTTGTTGGCCTCTCGCTCGGGTCACAGGACATCATGGCATTGCTT	GTCCCTGGAACAGCACCTCCAGCTTAACAAGTTTGTTCGTGGATTTATTCTT
113	AT4G36180	CTTTGTTGGCCTCTCGCTCGGGTCTCAAGCCGAGATTGATGCTCTC	GTCCCTGGAACAGCACCTCCAGTTTCTTCTTCTTCCCCTCCGCTG
114	AT5G01890	CTTTGTTGGCCTCTCGCTCGGGACATTCAACGACGACGTTTTGGGT	GTCCCTGGAACAGCACCTCCAGGCTCTTCCTGATCTGCCCTGTGAG
115	AT1G75640	CTTTGTTGGCCTCTCGCTCGGGTCATCAGAGACTCAAGCACTCACATCTTT	GTCCCTGGAACAGCACCTCCAGTAGCTTTCTTCTTCTTCTCCTTCGAACGTT
116	AT1G79620	CTTTGTTGGCCTCTCGCTCGGGACTGATCCTCGTGATGCGGC	GTCCCTGGAACAGCACCTCCAGGCTCAAGGAATGTCCGTTACCATC
117	AT1G06840	CTTTGTTGGCCTCTCGCTCGGGCAAGACGACATCACCAATCCCGTT	GTCCCTGGAACAGCACCTCCAGACTTAGACCAGATGGCGAAGCTGAAG
118	AT1G07650	CTTTGTTGGCCTCTCGCTCGGGTCCGACAACAATAAACTTCACGAGGC	GTCCCTGGAACAGCACCTCCAGTGTGTCATAATATACCGGAGGTTTGAAATT
119	AT1G29720	CTTTGTTGGCCTCTCGCTCGGGAAGGAGATAGCTACTACACTTGGTATAAAG	GTCCCTGGAACAGCACCTCCAGCTTAATGTGATGTTTTGTTTTCTCCACT
120	AT1G29730	CTTTGTTGGCCTCTCGCTCGGGTCTCCTTCTCTGCACCCAGATGAAGT	GTCCCTGGAACAGCACCTCCAGACTGAAGGAACCTGTTCTTAGATCAGGTCC
121	AT1G29750	CTTTGTTGGCCTCTCGCTCGGGAAATTACCGCAGCAAGAAGTCGATG	GTCCCTGGAACAGCACCTCCAGGCTCATTCCAGTTTTCGGACGTTC
122	AT1G53420	CTTTGTTGGCCTCTCGCTCGGGTCTGCAACTTTGCCAACACAAGAAG	GTCCCTGGAACAGCACCTCCAGACTCATACCATTTCTAGGAGATGGATTAAC
123	AT1G53430	CTTTGTTGGCCTCTCGCTCGGGCAACTTTTGCCTGAAGATGAAGTTCAAAC	GTCCCTGGAACAGCACCTCCAGGGACAATGGTTTTCCGGTATCAACCTT
124	AT1G53440	CTTTGTTGGCCTCTCGCTCGGGCAACTTTTGCCAGAAGATGAAGTTCAAAC	GTCCCTGGAACAGCACCTCCAGGGACAATGGTTTTCCGGTATCAACCTT
125	AT1G56120	CTTTGTTGGCCTCTCGCTCGGGTCCATCTTCGCGGCTTGGA	GTCCCTGGAACAGCACCTCCAGGCTCTTTCCCTTTGATGGTGGC
126	AT1G56130	CTTTGTTGGCCTCTCGCTCGGGCAAACCGGAGCCACTACTCATCC	GTCCCTGGAACAGCACCTCCAGAGTCCTGTTCTTTCCTTTTGATGGTGG
127	AT1G56140	CTTTGTTGGCCTCTCGCTCGGGACAGGAGCCACCACACATCCC	GTCCCTGGAACAGCACCTCCAGGCTCTTTCCCTTTGATGGTGGC
128	AT3G14840	CTTTGTTGGCCTCTCGCTCGGGTCTGCAACATTACCAAAAGAAGAAGTGG	GTCCCTGGAACAGCACCTCCAGAGAACTTCCACCACCAGTTCCAGTG
129	AT3G53590	CTTTGTTGGCCTCTCGCTCGGGTCCTTGAAACTCCTACTGTTGAATGGG	GTCCCTGGAACAGCACCTCCAGTTGAAGAGGGAAGTCCAGCAGCTC
130	AT5G01950	CTTTGTTGGCCTCTCGCTCGGGACCCACCCTTCAGAAGTCACTGCT	GTCCCTGGAACAGCACCTCCAGACTGTTGAAGTTAACATATGAATAAGGCCC
131	AT5G37450	CTTTGTTGGCCTCTCGCTCGGGACTCATCCCACTGATGTTAGTGCTCTG	GTCCCTGGAACAGCACCTCCAGCGACTTTTTCGGGAATATGATAGTAACTTC
132	AT5G49760	CTTTGTTGGCCTCTCGCTCGGGACGAATGGTTTAGACGCTTCTGCTTTAA	GTCCCTGGAACAGCACCTCCAGTGATGACTTTGATGAAACTTCTACATCAGA
133	AT5G49770	CTTTGTTGGCCTCTCGCTCGGGACAGATGGTTCAGATTTTACTGCTTTACAA	GTCCCTGGAACAGCACCTCCAGACTTACTGTCTTGGAATCTTCTAAATCAGA
134	AT5G49780	CTTTGTTGGCCTCTCGCTCGGGTCCTTGAATTCAAATAAATTTAATGGAACG	GTCCCTGGAACAGCACCTCCAGCGAGTTTGAACCTCCTGCAGGG
135	AT1G24650	CTTTGTTGGCCTCTCGCTCGGGAGCCCTGATGAGGCGGTCAT	GTCCCTGGAACAGCACCTCCAGACTAGATGCTTTCTTTCCAGCATTGC
136	AT1G66150	CTTTGTTGGCCTCTCGCTCGGGTCTGATGGAGATCTCTCAGCGATGTTATC	GTCCCTGGAACAGCACCTCCAGAGACTTCATTCCTCTCCGGTCTTTATCACC
137	AT2G01820	CTTTGTTGGCCTCTCGCTCGGGTCTCAAACCGGTCTCGATGATTCG	GTCCCTGGAACAGCACCTCCAGGCTTGATTTCTTAGAAGTTTCACTGCCATC
138	AT3G23750	CTTTGTTGGCCTCTCGCTCGGGTCCGTCGCTGATGACCAAACAG	GTCCCTGGAACAGCACCTCCAGACTACCACCACCACCAGAAGACCC
139	AT1G34420	CTTTGTTGGCCTCTCGCTCGGGTCGTTGAACCAGACAAACACAATGA	GTCCCTGGAACAGCACCTCCAGGCTTTTCCCTGATGGATTTCTCTGG
140	AT2G31880	CTTTGTTGGCCTCTCGCTCGGGTCCTCAGATCTCAAAGCTCTTCAGGTC	GTCCCTGGAACAGCACCTCCAGCTTCTTCTTGCTCTTCTTCTTCTTCTTCTT
141	AT1G27190	CTTTGTTGGCCTCTCGCTCGGGTCAGCTGAAGACGACGTTCTCTGTCT	GTCCCTGGAACAGCACCTCCAGTCTCCCATTCAACGCTCCACAT
142	AT1G55610	CTTTGTTGGCCTCTCGCTCGGGGACTTCAACGAAACTGCTCTGTTATTGG	GTCCCTGGAACAGCACCTCCAGCTTGGCATGGATACGGGAGGTAATG
143	AT1G69990	CTTTGTTGGCCTCTCGCTCGGGTCTCACGCAGAAGACGATGTACTCTG	GTCCCTGGAACAGCACCTCCAGTTTACCGTTAAACGAACCGCAGTTG
144	AT1G72300	CTTTGTTGGCCTCTCGCTCGGGCTTCAGGATCGAGATTCTCTCCTTTGG	GTCCCTGGAACAGCACCTCCAGTTTACCCATCTTTGTAGTAGAGTGCTGAGTT
145	AT1G74360	CTTTGTTGGCCTCTCGCTCGGGTCTCTGGACAGTGATAGAGAAGTCTTGTTA	GTCCCTGGAACAGCACCTCCAGTCTTGGCCTGTTTCCTAGGACTTGGT
146	AT2G01950	CTTTGTTGGCCTCTCGCTCGGGTCTTCACTCAAAACCGACTCATTATCACTC	GTCCCTGGAACAGCACCTCCAGCTTAGCACGTTTCCCTTCCTCTGTTC
147	AT2G02220	CTTTGTTGGCCTCTCGCTCGGGTCGGAATCTCAGACCACCTCCAG	GTCCCTGGAACAGCACCTCCAGGCTTCTTCTTGACCGTTTGATCAATG
148	AT2G24230	CTTTGTTGGCCTCTCGCTCGGGAACACAGATGGTTTCTTTGTCTCTGAATTC	GTCCCTGGAACAGCACCTCCAGCTTAAGTCCTCCAGTGACTGATCTTTTTCT
149	AT3G13380	CTTTGTTGGCCTCTCGCTCGGGAGACGGCTACTCAGCGACGACG	GTCCCTGGAACAGCACCTCCAGTTTAGGGTGAGCATGAGATCTCGTGG
150	AT3G28450	CTTTGTTGGCCTCTCGCTCGGGTCTGTTATGGCTGCAGATGAAGACGA	GTCCCTGGAACAGCACCTCCAGACTTAAACCACCACAACTCGAAGATAAAGG
151	AT4G39400	CTT TGT TGG CCT CTC GCT CGG GAT GGT AAG CGC TAT TGT TTT ATA TGT GC	GTC CCT GGA ACA GCA CCT CCA GGC GAC GGC CGT GGC TGC GC
152	AT5G07280	CTTTGTTGGCCTCTCGCTCGGGTCCGCCATTGTTGATCTTAGCTCG	GTCCCTGGAACAGCACCTCCAGCCTCAACTTAGTTCCCTCGATCTTGC
153	AT5G48380	CTTTGTTGGCCTCTCGCTCGGGGCCAACATAGATTGCTTAAGGACCTTTAAAT	GTCCCTGGAACAGCACCTCCAGACGAGAGCTAGAAGCACTCTTACAGTCATCT
154	AT5G53890	CTTTGTTGGCCTCTCGCTCGGGAGCCAACCATGTCATCCCAACG	GTCCCTGGAACAGCACCTCCAGGCTTCTCCCGAACTTTCCGCC
155	AT5G65710	CTTTGTTGGCCTCTCGCTCGGGTCCAATGGAGACGCTGAGATATTGAG	GTCCCTGGAACAGCACCTCCAGCCGTTTGGATCGGCAAGGTCTAAT
156	AT4G20140	CTTTGTTGGCCTCTCGCTCGGGCAACCGGGTATCATCAACAACGATCTT	GTCCCTGGAACAGCACCTCCAGACTAAGACCTTGTTGCTTGTTATTACTTCTA
157	AT1G73080	CTTTGTTGGCCTCTCGCTCGGGTCTTGTTTAAACTCAGATGGGCTAACTCTA	GTCCCTGGAACAGCACCTCCAGGCTAAGGCCACTCTTCCTGCTTTTAGAT
158	AT1G17750	CTTTGTTGGCCTCTCGCTCGGGTCTGTCTCTAGTTTAAACTCAGATGGTTTG	GTCCCTGGAACAGCACCTCCAGGCTAAGTTTGACTTGACCTTTGCAAGATTT
159	AT1G08590	CTTTGTTGGCCTCTCGCTCGGGTCTGAAACATTTCAAAACTCCGAACAAG	GTCCCTGGAACAGCACCTCCAGTCTCCCTGGATTTCGGCCTTTTG
160	AT1G09970	CTTTGTTGGCCTCTCGCTCGGGTCTTCCGACGATCTCCAAGTCTTACTC	GTCCCTGGAACAGCACCTCCAGCGATCTCGAAGGATTTATGCACCG
161	AT1G17230	CTTTGTTGGCCTCTCGCTCGGGTCCTTAAACGAAGAAGGGCGTGTTCTT	GTCCCTGGAACAGCACCTCCAGCGAACCGTTGATTAACCAATTTAGCTTTG
162	AT1G34110	CTTTGTTGGCCTCTCGCTCGGGTCATCAGATGGCCAAGCTCTTCTCTCT	GTCCCTGGAACAGCACCTCCAGGGATTTTACTCCGTTGTTTTGTCCGGT
163	AT1G35710	CTTTGTTGGCCTCTCGCTCGGGTCTGCAACTATCGCAGAAGCAAATG	GTCCCTGGAACAGCACCTCCAGTTTCTTCGGTTTCTTCAACTCACGG
164	AT1G72180	CTTTGTTGGCCTCTCGCTCGGGTCGACCGTTGAGAAACAAGCTCTGTT	GTCCCTGGAACAGCACCTCCAGACTATTCCTCTTCACGTTTTGGTAGCCAC
165	AT1G75820	CTTTGTTGGCCTCTCGCTCGGGTCACCATGTTTCGCTTACACTGACAT	GTCCCTGGAACAGCACCTCCAGTGAGAACAACGCCGTGTGATTGT
166	AT2G33170	CTTTGTTGGCCTCTCGCTCGGGAGTTTGAATAGTGATGGTCAGTTTCTCTTG	GTCCCTGGAACAGCACCTCCAGAGAACCCGCTTTTAGAGATGAAATGTGAG
167	AT3G19700	CTTTGTTGGCCTCTCGCTCGGGTCCAACCACAGTGAAGAAGTCGAGA	GTCCCTGGAACAGCACCTCCAGTGACAAATGTTTCCTCTTCCCTTGG
168	AT3G24240	CTTTGTTGGCCTCTCGCTCGGGTCTATCCTTTACTCATGGCTTCACTCTTCT	GTCCCTGGAACAGCACCTCCAGAGAAGCATCACCATCATCTCCAAGTC
169	AT3G49670	CTTTGTTGGCCTCTCGCTCGGGTCCTTCACCGTCGCTAAACCAATC	GTCCCTGGAACAGCACCTCCAGAGATAAAGGTTTGACATGAGACTGGTGAGT
170	AT4G08850	CTTTGTTGGCCTCTCGCTCGGGTCTGCAACGGTGGAAGAAGCTAATG	GTCCCTGGAACAGCACCTCCAGTGATTTCTTTGAGGATGTGATTGAACATG
171	AT4G20270	CTTTGTTGGCCTCTCGCTCGGGTCTTTGATCTCACCTCTTAATCTCTCACTT	GTCCCTGGAACAGCACCTCCAGGGAGATTTCACCTCGGGATCTTG
172	AT4G26540	CTTTGTTGGCCTCTCGCTCGGGTCTCTCGACCAACAAGGTCAAGCT	GTCCCTGGAACAGCACCTCCAGGCTGTTCCTGGTCGTCGGGT
173	AT4G28490	CTTTGTTGGCCTCTCGCTCGGGTCTCTAAACCAAGATGCCACCATTCTC	GTCCCTGGAACAGCACCTCCAGAGACCGTGTGATCTTCCGACAAAG
174	AT4G28650	CTTTGTTGGCCTCTCGCTCGGGTCCATCGACAATGTCAACGAGCTCT	GTCCCTGGAACAGCACCTCCAGGCTACTGTGACTCGATGTTGCTCTTTG
175	AT5G25930	CTTTGTTGGCCTCTCGCTCGGGTCGCAGTTCAACGACCAGTCAAC	GTCCCTGGAACAGCACCTCCAGAGAGTTGTTCAAGAAACTTCTCTCGTAAGC
176	AT5G44700	CTTTGTTGGCCTCTCGCTCGGGCAAAGAGACGATCTTCAAACTCTTCTCG	GTCCCTGGAACAGCACCTCCAGACTAAGACTTCGTTGATTCTTTGATCCAGC
177	AT5G48940	CTTTGTTGGCCTCTCGCTCGGGTCAACCAATGAAGTCTCAGCTTTGATTTC	GTCCCTGGAACAGCACCTCCAGTGAGTGCACACCACGCTGTGTAGTTA
178	AT5G49660	CTTTGTTGGCCTCTCGCTCGGGAGTTCGAACCAACAACCTCAATTCTTC	GTCCCTGGAACAGCACCTCCAGGCTCAACTTCTTCTTGCCGTGAGG
179	AT5G56040	CTTTGTTGGCCTCTCGCTCGGGTCCATAGACGAACAGGGTCTAGCTCTC	GTCCCTGGAACAGCACCTCCAGCGAACGGTGTCGGGTTTGGAT
180	AT5G61480	CTTTGTTGGCCTCTCGCTCGGGTCCTTAGCTCTCAAGTTTTCACCTCAACTC	GTCCCTGGAACAGCACCTCCAGTTTCTTAGGTCGTTCCTCTTTATGATGACC
181	AT5G63930	CTTTGTTGGCCTCTCGCTCGGGACAGGGTTGAACTTAGAAGGTCAATATCTT	GTCCCTGGAACAGCACCTCCAGACTCGAACGCATTCCTCCGG
182	AT5G65700	CTTTGTTGGCCTCTCGCTCGGGAGCCGACCAATCTCCGAGTTCC	GTCCCTGGAACAGCACCTCCAGTGATAAAGGTCCTTTACTATGACTCTGGTG
183	AT2G41820	CTTTGTTGGCCTCTCGCTCGGGAGCGATGAAGCCACATTGGTTG	GTCCCTGGAACAGCACCTCCAGGGAGACTCTGTGATTATATCTCAAAT
184	AT5G20480	CTTTGTTGGCCTCTCGCTCGGGTCTAATGAGACTGATATGCAAGCTTTGCTT	GTCCCTGGAACAGCACCTCCAGCTTTCTCTTCCTTGGAGATGCCTGTACAA
185	AT5G46330	CTT TGT TGG CCT CTC GCT CGG GAA GCA GTC CTT CGA GCC CGA G	GTC CCT GGA ACA GCA CCT CCA GGC GCT TGG AGA AGT GGG AGG AC
186	AT2G24130	CTTTGTTGGCCTCTCGCTCGGGTCTAAAGAGAACGATCATGAGCTAATAAAAAAT	GTCCCTGGAACAGCACCTCCAGAGAAGGGTACTTGTGTTTCTTCTTGCAGG
187	AT3G47090	CTTTGTTGGCCTCTCGCTCGGGACCGATGAAAGTGATAGGCAAGCGTT	GTCCCTGGAACAGCACCTCCAGAGATGGATGCCTTGTCTCCACTGG
188	AT3G47110	CTTTGTTGGCCTCTCGCTCGGGAGATTGACGGAGGAGACTGATAAACAAGC	GTCCCTGGAACAGCACCTCCAGTGATGAATGCCTTCTTGGTAATTCAACAG
189	AT3G47570	CTTTGTTGGCCTCTCGCTCGGGACCGATGAAACTGATAGGCAAGCTTTG	GTCCCTGGAACAGCACCTCCAGAGATGAATGCTTCTTCACCACAGATGG
190	AT3G47580	CTTTGTTGGCCTCTCGCTCGGGACCGATGAAACTGATAGGCAAGCATT	GTCCCTGGAACAGCACCTCCAGGGAATGCTTTGTCTCCACTGGTGG
191	AT1G31420	CTTTGTTGGCCTCTCGCTCGGGAGTCCTGACGGCGAGGCG	GTCCCTGGAACAGCACCTCCAGAGAGTTTTTCTTTTGATTTTGACCTGATTG
192	AT2G26330	CTTTGTTGGCCTCTCGCTCGGGTCAGAGGAGGGAGCAACGTTG	GTCCCTGGAACAGCACCTCCAGACGAGAATCATGACACGGTGAGTTTAG
193	AT2G35620	CTTTGTTGGCCTCTCGCTCGGGAATGAAGCAATTAGTCCTGATGGTGAGG	GTCCCTGGAACAGCACCTCCAGTTTAGGGTTATTACCTCCTTGGCCTGTTG
194	AT5G62230	CTTTGTTGGCCTCTCGCTCGGGATGAACAACGAAGGGAAAGCTCTGATG	GTCCCTGGAACAGCACCTCCAGTTTCGGTAAAGGACCACAAATAGATCCAAC
195	AT5G62710	CTTTGTTGGCCTCTCGCTCGGGTCCTTTGCTCTCACTCTTGATGGATTT	GTCCCTGGAACAGCACCTCCAGTGATGATCGCTTTGGAGAATCTGATTC
196	AT5G07180	CTTTGTTGGCCTCTCGCTCGGGATGAACAACGAAGGAAAAGCGTTG	GTCCCTGGAACAGCACCTCCAGCTTAGGTAAAGATGGGCCACAGATTGA
197	AT2G16250	CTTTGTTGGCCTCTCGCTCGGGAGTCGATTCAGTGAGAAACTCATTTTGCTTA	GTCCCTGGAACAGCACCTCCAGGCTTATCCCTGAAGAAGCATTTTTCGAT
198	AT4G39270	CTTTGTTGGCCTCTCGCTCGGGAGTTCTCTGAATGAGAAATCGGCGCT	GTCCCTGGAACAGCACCTCCAGGCTTAACCAGGAAGTTTTAGAACTCTTCTT
199	AT1G69270	CTTTGTTGGCCTCTCGCTCGGGAGTGGTGGTGGTCTCCACGAC	GTCCCTGGAACAGCACCTCCAGTTTACCAGGAGAATCATCATCAGCTGA
200	AT3G02130	CTTTGTTGGCCTCTCGCTCGGGAAAATCACTGTTTTAGCTGATTCGGACA	GTCCCTGGAACAGCACCTCCAGCGAGTTGAATCCACCCTTTCCTG
